# Supplementary material for: Experimental, Spectroscopic, and Computational Insights into the Reactivity of “Methanal” with 2-Naphthylamines
Source: Molecules. 2023 Feb 6;28(4):1549. doi: 10.3390/molecules28041549 (PMC9964406; doi:10.3390/molecules28041549)
Supplement: Supplementary file 1 [file molecules-28-01549-s001.zip]

Archive with 1 entries (1 files):
- molecules-2166615-supplementary.pdf
